# Supplementary material for: Body Composition Assessment and Mediterranean Diet Adherence in U12 Spanish Male Professional Soccer Players: Cross-Sectional Study
Source: Nutrients. 2021 Nov 12;13(11):4045. doi: 10.3390/nu13114045 (PMC8623059; doi:10.3390/nu13114045)
Supplement: Supplementary file 1 [file nutrients-13-04045-s001.zip]

Archive with 1 entries (1 files):
- nutrients-1412987-supplementary.pdf
